# Supplementary material for: Transdermal Delivery of Metformin Using Dissolving Microneedles and Iontophoresis Patches for Browning Subcutaneous Adipose Tissue
Source: Pharmaceutics. 2022 Apr 17;14(4):879. doi: 10.3390/pharmaceutics14040879 (PMC9029293; doi:10.3390/pharmaceutics14040879)
Supplement: Supplementary file 1 [file pharmaceutics-14-00879-s001.zip]

Archive with 1 entries (1 files):
- pharmaceutics-1644551-supplementary.pdf
